# Supplementary material for: The Urinary Metabolome of Healthy Newborns
Source: Metabolites. 2020 Apr 23;10(4):165. doi: 10.3390/metabo10040165 (PMC7240964; doi:10.3390/metabo10040165)
Supplement: Supplementary file 1 [file metabolites-10-00165-s001.zip]

Archive with 13 entries (12 files):
- sp/
- sp/SUPPLEMENTARY FIGURE 1.pdf
- sp/SUPPLEMENTARY FIGURE 2.pdf
- sp/Supplementary Figure 3.pdf
- sp/Supplementary Table 1. Limit of detection for measured analytes.pdf
- sp/supplementary Table 10 comparisson urine adult newborn-DSW.pdf
- sp/Supplementary Table 2 and 3. Metabolites previously reported in newborns and infants.pdf
- sp/Supplementary Table 4. Differences in gender (Amino acids and biogenic amines).pdf
- sp/Supplementary Table 5. Differences in gender (Organic acids and glucose).pdf
- sp/Supplementary Table 6. Differences in gender (Glycerophospholipids).pdf
- sp/Supplementary Table 7. Differences in gender (Sphingomyelins).pdf
- sp/Supplementary Table 8. Differences in gender (acylcarnitines).pdf
- sp/Supplementary Table 9. List of metabolites experimentally measured in the present work that are currently used as primary or secondary markers .pdf
